# Supplementary material for: MDDeep-Ace: species-specific acetylation site prediction based on multi-domain adaptation
Source: PeerJ. 2025 Jul 3;13:e19649. doi: 10.7717/peerj.19649 (PMC12229145; doi:10.7717/peerj.19649)
Supplement: Supplemental Information 6 [file peerj-13-19649-s006.zip]

Archive with 290 entries (176 files):
- Supplemental code S1/
- Supplemental code S1/.git/
- Supplemental code S1/.git/COMMIT_EDITMSG
- Supplemental code S1/.git/config
- Supplemental code S1/.git/description
- Supplemental code S1/.git/HEAD
- Supplemental code S1/.git/hooks/
- Supplemental code S1/.git/hooks/applypatch-msg.sample
- Supplemental code S1/.git/hooks/commit-msg.sample
- Supplemental code S1/.git/hooks/fsmonitor-watchman.sample
- Supplemental code S1/.git/hooks/post-update.sample
- Supplemental code S1/.git/hooks/pre-applypatch.sample
- Supplemental code S1/.git/hooks/pre-commit.sample
- Supplemental code S1/.git/hooks/pre-merge-commit.sample
- Supplemental code S1/.git/hooks/pre-push.sample
- Supplemental code S1/.git/hooks/pre-rebase.sample
- Supplemental code S1/.git/hooks/pre-receive.sample
- Supplemental code S1/.git/hooks/prepare-commit-msg.sample
- Supplemental code S1/.git/hooks/push-to-checkout.sample
- Supplemental code S1/.git/hooks/sendemail-validate.sample
- Supplemental code S1/.git/hooks/update.sample
- Supplemental code S1/.git/index
- Supplemental code S1/.git/info/
- Supplemental code S1/.git/info/exclude
- Supplemental code S1/.git/logs/
- Supplemental code S1/.git/logs/HEAD
- Supplemental code S1/.git/logs/refs/
- Supplemental code S1/.git/logs/refs/heads/
- Supplemental code S1/.git/logs/refs/heads/main
- Supplemental code S1/.git/logs/refs/remotes/
- Supplemental code S1/.git/logs/refs/remotes/origin/
- Supplemental code S1/.git/logs/refs/remotes/origin/main
- Supplemental code S1/.git/objects/
- Supplemental code S1/.git/objects/01/
- Supplemental code S1/.git/objects/01/67b620e7182b2ee8c86333208462f02bf9d273
- Supplemental code S1/.git/objects/02/
- Supplemental code S1/.git/objects/02/9b091cd6e4cb889986a0e3acadb96f88f2015e
- Supplemental code S1/.git/objects/03/
- Supplemental code S1/.git/objects/03/53e57896b3706e281e95af61b7d8890759cee0
- Supplemental code S1/.git/objects/06/
- Supplemental code S1/.git/objects/06/804d7e0e3d155b08af818523c2dde4305fb288
- Supplemental code S1/.git/objects/07/
- Supplemental code S1/.git/objects/07/960109f21631b448b417fe76483a4cae517461
- Supplemental code S1/.git/objects/08/
- Supplemental code S1/.git/objects/08/a6bcbb5f8c382c3299757a367af29b0927c9da
- Supplemental code S1/.git/objects/08/dbbde52dbf1bab97dfc06ce326549a27161ae8
- Supplemental code S1/.git/objects/0c/
- Supplemental code S1/.git/objects/0c/63d69e23805a702e426ad29ad56a431322b5ef
- Supplemental code S1/.git/objects/0e/
- Supplemental code S1/.git/objects/0e/f506141d38aae9af6a162224d59ebfa3c3db1a
- Supplemental code S1/.git/objects/11/
- Supplemental code S1/.git/objects/11/b28058c51c4cbb9117a5492f71417c584cf10c
- Supplemental code S1/.git/objects/1e/
- Supplemental code S1/.git/objects/1e/f78e8d61a66b4851b30ad6ee9f7dfad4bb9979
- Supplemental code S1/.git/objects/20/
- Supplemental code S1/.git/objects/20/15b4fc5471235efc701bf26a4783ae674154fd
- Supplemental code S1/.git/objects/22/
- Supplemental code S1/.git/objects/22/232a4c02486ce44c2a2890148dfc3e81008040
- Supplemental code S1/.git/objects/23/
- Supplemental code S1/.git/objects/23/c5c957e621b224df0a32512eae456f9faf7ae4
- Supplemental code S1/.git/objects/23/ec1d5b19876e1b3c65de5a0e47175b4f34833b
- Supplemental code S1/.git/objects/24/
- Supplemental code S1/.git/objects/24/4345634cce9561fc86f87ff0b97f741e3448fb
- Supplemental code S1/.git/objects/24/8758c366beca895bca3f6b77587b110616b882
- Supplemental code S1/.git/objects/24/e70a868e887155af156dbebcebd51acd500c76
- Supplemental code S1/.git/objects/26/
- Supplemental code S1/.git/objects/26/c02852e2ac2be00dbde25c489142a90c4475dd
- Supplemental code S1/.git/objects/2d/
- Supplemental code S1/.git/objects/2d/7e8a7c1b3995e58d45b17c0ccf0af5b9967fc1
- Supplemental code S1/.git/objects/31/
- Supplemental code S1/.git/objects/31/a3285112efc810ab88977a3c76c4aa367570ef
- Supplemental code S1/.git/objects/33/
- Supplemental code S1/.git/objects/33/b9b55f1bb880a9168b1b78af8b3bcd01a0b562
- Supplemental code S1/.git/objects/34/
- Supplemental code S1/.git/objects/34/f3b6af16de192f7e02da680f72e42f8ff8a315
- Supplemental code S1/.git/objects/3a/
- Supplemental code S1/.git/objects/3a/6b594a4f294ae46506e136af945b922be8709d
- Supplemental code S1/.git/objects/3d/
- Supplemental code S1/.git/objects/3d/891aa5e7e4076a3268b26a733277a1a688781f
- Supplemental code S1/.git/objects/3d/bdad56f96fecc079b73982a83f141c81416c62
- Supplemental code S1/.git/objects/49/
- Supplemental code S1/.git/objects/49/c5508ffba5e0cce51d1f7d1a199415bf999cec
- Supplemental code S1/.git/objects/4d/
- Supplemental code S1/.git/objects/4d/b456f14834a7c199b1c0d9fba266bbe2b2356f
- Supplemental code S1/.git/objects/4e/
- Supplemental code S1/.git/objects/4e/d5720444653fdb347b1998b66da65cb7a99803
- Supplemental code S1/.git/objects/4f/
- Supplemental code S1/.git/objects/4f/db7f839e7158bd50854c61d66e2c06b6e951fb
- Supplemental code S1/.git/objects/51/
- Supplemental code S1/.git/objects/51/4cdc4504fc06d2b174bb840e1072aee761f7c6
- Supplemental code S1/.git/objects/55/
- Supplemental code S1/.git/objects/55/f7762ed6050f53b38baa27972091d1fc1c263f
- Supplemental code S1/.git/objects/59/
- Supplemental code S1/.git/objects/59/c3d836c93ece90e6e25dbd71ac24d831045c4f
- Supplemental code S1/.git/objects/5e/
- Supplemental code S1/.git/objects/5e/890bbbd7ef6a3bbc8b643924738d6298baceb3
- Supplemental code S1/.git/objects/5e/bc16216a111a170e2e7b36da9ce2839082cc71
- Supplemental code S1/.git/objects/60/
- Supplemental code S1/.git/objects/60/e0a0ac861559669ae47c8b21bb98964f65beee
- Supplemental code S1/.git/objects/60/e54c0f90d801ab10ebc9fe869a97c7164729d4
- Supplemental code S1/.git/objects/65/
- Supplemental code S1/.git/objects/65/b9abfe802a3974c3ab30cb3c575bf158420a1c
- Supplemental code S1/.git/objects/6a/
- Supplemental code S1/.git/objects/6a/0e100f7fb2140bb3093352a8e3bb2e35bbd174
- Supplemental code S1/.git/objects/6a/6044c3803f5bd3d1dcb207def9131ce1e1daff
- Supplemental code S1/.git/objects/6a/85f220410f3642928470ee3d258abe7a651894
- Supplemental code S1/.git/objects/6c/
- Supplemental code S1/.git/objects/6c/b84a0391538c476ecf74f616a4297042f78b0c
- Supplemental code S1/.git/objects/73/
- Supplemental code S1/.git/objects/73/06979c4e3c51881fca239c101fb999891b67e0
- Supplemental code S1/.git/objects/78/
- Supplemental code S1/.git/objects/78/7264a157d6138e879c24de8d19e03d5819109b
- Supplemental code S1/.git/objects/80/
- Supplemental code S1/.git/objects/80/fe9021c819c4c4df8ff1daddde123ae19d7c5d
- Supplemental code S1/.git/objects/82/
- Supplemental code S1/.git/objects/82/117a6250db43a61476f8edbe317e808b3260c4
- Supplemental code S1/.git/objects/82/35d7a80e435e03ef1c0bcb084c615a4a6d6fb9
- Supplemental code S1/.git/objects/8a/
- Supplemental code S1/.git/objects/8a/2250286557d3da0780ee6fdd76dabd60f93819
- Supplemental code S1/.git/objects/8b/
- Supplemental code S1/.git/objects/8b/765d201436ba2cd9429612fb3b8f5a7ade31e9
- Supplemental code S1/.git/objects/8f/
- Supplemental code S1/.git/objects/8f/007a928ed39f5d8ee39854ae073e6c8de6ae4c
- Supplemental code S1/.git/objects/8f/b137650d7078c63423997ed8d1b379bacf22c7
- Supplemental code S1/.git/objects/91/
- Supplemental code S1/.git/objects/91/1ebc7e17ee68bbcf79744b9ac8627f76c4dce1
- Supplemental code S1/.git/objects/95/
- Supplemental code S1/.git/objects/95/b7afa6f4f9e5fa1bf01a70b8d356b26ff9a1b9
- Supplemental code S1/.git/objects/97/
- Supplemental code S1/.git/objects/97/1babb3f9412240b1a8747baaf7703b6d16ded8
- Supplemental code S1/.git/objects/99/
- Supplemental code S1/.git/objects/99/dfc3351edfade7d4a759b990d06dddbc6a2bed
- Supplemental code S1/.git/objects/9d/
- Supplemental code S1/.git/objects/9d/6fe1f9cc62ad5b71c1cbea88b7adfc56bdaa60
- Supplemental code S1/.git/objects/a0/
- Supplemental code S1/.git/objects/a0/ce2433a9d10181d89905c8f38e5506044b5f0f
- Supplemental code S1/.git/objects/a0/e1ef7c49784d51b19a1b48317460dd3835f35a
- Supplemental code S1/.git/objects/a8/
- Supplemental code S1/.git/objects/a8/40ad445be52ab86e68b1af80e57416c02796d6
- Supplemental code S1/.git/objects/a9/
- Supplemental code S1/.git/objects/a9/6a623acb5e06a7aaf85d14b0cf5fe00d1f2d11
- Supplemental code S1/.git/objects/ad/
- Supplemental code S1/.git/objects/ad/9fe6b8eea908829e98e643153671ff7e6129c8
- Supplemental code S1/.git/objects/ae/
- Supplemental code S1/.git/objects/ae/0c0429ef38f56f62f6a4dac4e1d53b92c3d2c7
- Supplemental code S1/.git/objects/b2/
- Supplemental code S1/.git/objects/b2/339e1d43d6a7513b3dc8bfc9520094464e1cc1
- Supplemental code S1/.git/objects/b2/c1e6f9c38acbae321ae8419fb21470c0b4b535
- Supplemental code S1/.git/objects/b3/
- Supplemental code S1/.git/objects/b3/68ccf0c7c51d5727554d006ee7901ab9eeaabc
- Supplemental code S1/.git/objects/b4/
- Supplemental code S1/.git/objects/b4/a464ee1229bcd4997f803da5b22d46110b0666
- Supplemental code S1/.git/objects/ba/
- Supplemental code S1/.git/objects/ba/dd807f9d24c1c944a3fd27c18298f269f3848a
- Supplemental code S1/.git/objects/ba/dfb1ddba1fbfa8ebef9dff20a17980db706ce5
- Supplemental code S1/.git/objects/c3/
- Supplemental code S1/.git/objects/c3/26bd356c52784400a8fa00d30342a9ef14e987
- Supplemental code S1/.git/objects/c3/b85b8c43e1546aba2f0e2841fdbac1912f371a
- Supplemental code S1/.git/objects/c4/
- Supplemental code S1/.git/objects/c4/6dca2374afc9550d77275607dead5042a3f968
- Supplemental code S1/.git/objects/c8/
- Supplemental code S1/.git/objects/c8/9fbf94387feed4bafaca93318190b08b8c2c28
- Supplemental code S1/.git/objects/c9/
- Supplemental code S1/.git/objects/c9/12a064e4d4237a19df4712d734046746302a01
- Supplemental code S1/.git/objects/cb/
- Supplemental code S1/.git/objects/cb/1466e2ff06f2ef1bee05d86ee86e025baf978f
- Supplemental code S1/.git/objects/cb/9b4db3277df4ab99f8fb7927e24970095bc72c
- Supplemental code S1/.git/objects/cd/
- Supplemental code S1/.git/objects/cd/63b82ca8e8cf9ba69b91969893a363e8af2362
- Supplemental code S1/.git/objects/cf/
- Supplemental code S1/.git/objects/cf/7ad912a7adab529c1b837eb0d67a0946464e4f
- Supplemental code S1/.git/objects/de/
- Supplemental code S1/.git/objects/de/304a9ab5375e61f721b4fae57f83b3bf4cc5ed
- Supplemental code S1/.git/objects/de/af4328ade9f79420da85f071eda3efdbfbe9d3
- Supplemental code S1/.git/objects/e4/
- Supplemental code S1/.git/objects/e4/16fb67297646a5f919eab7045f18a952c0dcd7
- Supplemental code S1/.git/objects/e5/
- Supplemental code S1/.git/objects/e5/6cd71ab6918b8eda84ebf9abd4ba62bb5ad7a8
- Supplemental code S1/.git/objects/e5/b62e347fe660839682d6a6bfefdbae2c2bdda6
- Supplemental code S1/.git/objects/e6/
- Supplemental code S1/.git/objects/e6/8855ff2021529e6d78f583efc257f8e97e2c65
- Supplemental code S1/.git/objects/e6/9de29bb2d1d6434b8b29ae775ad8c2e48c5391
- Supplemental code S1/.git/objects/e8/
- Supplemental code S1/.git/objects/e8/cd3d3e0db7d18f3e26a3fad013e1f9a2ae905b
- Supplemental code S1/.git/objects/ef/
- Supplemental code S1/.git/objects/ef/c9c3827a55247b66993069136d4975dd928dfc
- Supplemental code S1/.git/objects/f1/
- Supplemental code S1/.git/objects/f1/b2bf1b78f3672a49f9e707f97c7df5a499c016
- Supplemental code S1/.git/objects/f1/e4201c7b28d37436b031a11ea9f52b02ff9177
- Supplemental code S1/.git/objects/f3/
- Supplemental code S1/.git/objects/f3/fccf75ab043e37c5132baeff03e6fae69d072f
- Supplemental code S1/.git/objects/fb/
- Supplemental code S1/.git/objects/fb/2e43dd54abb7253abde59b645ff6d73fc5ed02
- Supplemental code S1/.git/objects/fd/
- Supplemental code S1/.git/objects/fd/ec7930de75f031577db8ae1e72fdc106c80ef4
- Supplemental code S1/.git/objects/ff/
- Supplemental code S1/.git/objects/ff/81db94da7fb8973452efe91d86a8ced8c30e17
- Supplemental code S1/.git/objects/info/
- Supplemental code S1/.git/objects/pack/
- Supplemental code S1/.git/refs/
- Supplemental code S1/.git/refs/heads/
- Supplemental code S1/.git/refs/heads/main
- Supplemental code S1/.git/refs/remotes/
- Supplemental code S1/.git/refs/remotes/origin/
- Supplemental code S1/.git/refs/remotes/origin/main
- Supplemental code S1/.git/refs/tags/
- Supplemental code S1/datasets.py
- Supplemental code S1/datasets.pyc
- Supplemental code S1/data_ace/
- Supplemental code S1/data_ace/data_npy/
- Supplemental code S1/data_ace/data_npy/test-Arabidopsis_thaliana-31_feature.npy
- Supplemental code S1/data_ace/data_npy/test-Arabidopsis_thaliana-31_label.npy
- Supplemental code S1/data_ace/data_npy/test-Bacillus_velezensis-31_feature.npy
- Supplemental code S1/data_ace/data_npy/test-Bacillus_velezensis-31_label.npy
- Supplemental code S1/data_ace/data_npy/test-Escherichia_coli-31_feature.npy
- Supplemental code S1/data_ace/data_npy/test-Escherichia_coli-31_label.npy
- Supplemental code S1/data_ace/data_npy/test-Mus_musculus-31_feature.npy
- Supplemental code S1/data_ace/data_npy/test-Mus_musculus-31_label.npy
- Supplemental code S1/data_ace/data_npy/test-Oryza_sativa-31_feature.npy
- Supplemental code S1/data_ace/data_npy/test-Oryza_sativa-31_label.npy
- Supplemental code S1/data_ace/data_npy/test-Rattus_norvegicus-31_feature.npy
- Supplemental code S1/data_ace/data_npy/test-Rattus_norvegicus-31_label.npy
- Supplemental code S1/data_ace/data_npy/test-Saccharomyces_cerevisiae-31_feature.npy
- Supplemental code S1/data_ace/data_npy/test-Saccharomyces_cerevisiae-31_label.npy
- Supplemental code S1/data_ace/data_npy/test-Schistosoma_japonicum-31_feature.npy
- Supplemental code S1/data_ace/data_npy/test-Schistosoma_japonicum-31_label.npy
- Supplemental code S1/data_process.py
- Supplemental code S1/main.py
- Supplemental code S1/main_stage1.py
- Supplemental code S1/main_stage2.py
- Supplemental code S1/model/
- Supplemental code S1/model/BasicModule.py
- Supplemental code S1/model/BasicModule.pyc
- Supplemental code S1/model/densenet.py
- Supplemental code S1/model/densenet.pyc
- Supplemental code S1/model/__init__.py
- Supplemental code S1/model/__init__.pyc
- Supplemental code S1/model/__pycache__/
- Supplemental code S1/model/__pycache__/BasicModule.cpython-35.pyc
- Supplemental code S1/model/__pycache__/BasicModule.cpython-38.pyc
- Supplemental code S1/model/__pycache__/BasicModule.cpython-39.pyc
- Supplemental code S1/model/__pycache__/densenet.cpython-35.pyc
- Supplemental code S1/model/__pycache__/densenet.cpython-38.pyc
- Supplemental code S1/model/__pycache__/densenet.cpython-39.pyc
- Supplemental code S1/model/__pycache__/__init__.cpython-35.pyc
- Supplemental code S1/model/__pycache__/__init__.cpython-38.pyc
- Supplemental code S1/model/__pycache__/__init__.cpython-39.pyc
- Supplemental code S1/readme.txt
- Supplemental code S1/requirement.txt
- Supplemental code S1/result/
- Supplemental code S1/result/Arabidopsis_thaliana/
- Supplemental code S1/result/Arabidopsis_thaliana/model/
- Supplemental code S1/result/Arabidopsis_thaliana/model/classifier_stage1.pth.tar
- Supplemental code S1/result/Arabidopsis_thaliana/model/encoder_stage1.pth.tar
- Supplemental code S1/result/Bacillus_velezensis/
- Supplemental code S1/result/Bacillus_velezensis/model/
- Supplemental code S1/result/Bacillus_velezensis/model/classifier_stage1.pth.tar
- Supplemental code S1/result/Bacillus_velezensis/model/encoder_stage1.pth.tar
- Supplemental code S1/result/Escherichia_coli/
- Supplemental code S1/result/Escherichia_coli/model/
- Supplemental code S1/result/Escherichia_coli/model/classifier_stage1.pth.tar
- Supplemental code S1/result/Escherichia_coli/model/encoder_stage1.pth.tar
- Supplemental code S1/result/Mus_musculus/
- Supplemental code S1/result/Mus_musculus/model/
- Supplemental code S1/result/Mus_musculus/model/classifier_stage1.pth.tar
- Supplemental code S1/result/Mus_musculus/model/encoder_stage1.pth.tar
- Supplemental code S1/result/Oryza_sativa/
- Supplemental code S1/result/Oryza_sativa/model/
- Supplemental code S1/result/Oryza_sativa/model/classifier_stage1.pth.tar
- Supplemental code S1/result/Oryza_sativa/model/encoder_stage1.pth.tar
- Supplemental code S1/result/pretrain/
- Supplemental code S1/result/pretrain/Homo_sapiens/
- Supplemental code S1/result/pretrain/Homo_sapiens/model/
- Supplemental code S1/result/pretrain/Homo_sapiens/model/classifier_stage1_45.pth.tar
- Supplemental code S1/result/pretrain/Homo_sapiens/model/encoder_stage1_45.pth.tar
- Supplemental code S1/result/Rattus_norvegicus/
- Supplemental code S1/result/Rattus_norvegicus/model/
- Supplemental code S1/result/Rattus_norvegicus/model/classifier_stage1.pth.tar
- Supplemental code S1/result/Rattus_norvegicus/model/encoder_stage1.pth.tar
- Supplemental code S1/result/Saccharomyces_cerevisiae/
- Supplemental code S1/result/Saccharomyces_cerevisiae/model/
- Supplemental code S1/result/Saccharomyces_cerevisiae/model/classifier_stage1.pth.tar
- Supplemental code S1/result/Saccharomyces_cerevisiae/model/encoder_stage1.pth.tar
- Supplemental code S1/result/Schistosoma_japonicum/
- Supplemental code S1/result/Schistosoma_japonicum/model/
- Supplemental code S1/result/Schistosoma_japonicum/model/classifier_stage1.pth.tar
- Supplemental code S1/result/Schistosoma_japonicum/model/encoder_stage1.pth.tar
- Supplemental code S1/test.py
- Supplemental code S1/__pycache__/
- Supplemental code S1/__pycache__/datasets.cpython-38.pyc
