# Supplementary material for: MDDeep-Ace: species-specific acetylation site prediction based on multi-domain adaptation
Source: PeerJ. 2025 Jul 3;13:e19649. doi: 10.7717/peerj.19649 (PMC12229145; doi:10.7717/peerj.19649)
Supplement: Supplemental Information 6 [file peerj-13-19649-s006.zip › Supplemental code S1/main.py]

import os
os.system('python main_stage2.py --n_epoches_1 200 --batch_size 256 --species 1 --pretrain_num 45')
os.system('python main_stage2.py --n_epoches_1 200 --batch_size 256 --species 2 --pretrain_num 45')
os.system('python main_stage2.py --n_epoches_1 200 --batch_size 256 --species 3 --pretrain_num 45')
os.system('python main_stage2.py --n_epoches_1 200 --batch_size 256 --species 4 --pretrain_num 45')
os.system('python main_stage2.py --n_epoches_1 200 --batch_size 256 --species 5 --pretrain_num 45')
os.system('python main_stage2.py --n_epoches_1 200 --batch_size 256 --species 6 --pretrain_num 45')
os.system('python main_stage2.py --n_epoches_1 200 --batch_size 256 --species 7 --pretrain_num 45') 
os.system('python main_stage2.py --n_epoches_1 200 --batch_size 256 --species 8 --pretrain_num 45') 
os.system('python main_stage2.py --n_epoches_1 200 --batch_size 256 --species 9 --pretrain_num 45')
