# Supplementary material for: MDDeep-Ace: species-specific acetylation site prediction based on multi-domain adaptation
Source: PeerJ. 2025 Jul 3;13:e19649. doi: 10.7717/peerj.19649 (PMC12229145; doi:10.7717/peerj.19649)
Supplement: Supplemental Information 6 [file peerj-13-19649-s006.zip › Supplemental code S1/model/BasicModule.py]

import torch

class BasicModule(torch.nn.Module):
    def __init__(self):
        super(BasicModule,self).__init__()

    def load(self,path):
        self.load_state_dict(torch.load(path))

    def save(self,path=None):
        if path is None:
            name='result/best_model.pth'
            torch.save(self.state_dict(),name)
            return name
        else:
            torch.save(self.state_dict(),path)
            return path
