# Supplementary material for: MDDeep-Ace: species-specific acetylation site prediction based on multi-domain adaptation
Source: PeerJ. 2025 Jul 3;13:e19649. doi: 10.7717/peerj.19649 (PMC12229145; doi:10.7717/peerj.19649)
Supplement: Supplemental Information 6 [file peerj-13-19649-s006.zip › Supplemental code S1/requirement.txt]

matplotlib==3.7.4
numpy==1.24.1
torch==2.1.2
torchaudio==2.1.2
torchvision==0.16.2
scikit-learn==1.3.2
